# Supplementary material for: Highly Efficient Conductivity Modulation via Stacked Multi-Gate Graphene Ambipolar Transistors
Source: Nanomaterials (Basel). 2026 Feb 6;16(3):218. doi: 10.3390/nano16030218 (PMC12899657; doi:10.3390/nano16030218)
Supplement: Supplementary file 1 [file nanomaterials-16-00218-s001.zip]

Archive with 1 entries (1 files):
- nanomaterials-4102837-supplementary.pdf
